# Supplementary material for: Comparative Analysis of Fruit Metabolites and Pungency Candidate Genes Expression between Bhut Jolokia and Other Capsicum Species
Source: PLoS One. 2016 Dec 9;11(12):e0167791. doi: 10.1371/journal.pone.0167791 (PMC5147997; doi:10.1371/journal.pone.0167791)
Supplement: S2 Table — (XLSX) [file pone.0167791.s005.xlsx]

## Sheet: Adjusted probability
S 2 Table. Bonferroni and Benjamini correction table
Metabolites	Raw P	Bonferroni Adjusted-Probability	Benjamini–Hochberg-adjusted Probablity
Palmitic acid - Stearic acid	0.6141	1	0.625472
Palmitic acid - Oleic acid	0	0	0
Palmitic acid - Cyclopentane	3.02e-06	0.0003322	7.22174e-06
Palmitic acid - n-Octylamide	2.255e-06	0.00024805	5.6375e-06
Palmitic acid - Capsaicin	0	0	0
Palmitic acid - Dihydrocapsaicin	0	0	0
Palmitic acid - Nordhydrocapsaicin	0.0002833	0.031163	0.000537293
Palmitic acid - Nonivamide	0.0003239	0.035629	0.000593817
Palmitic acid - Vitamin E	0	0	0
Palmitic acid - Antioxidant activity	0	0	0
Stearic acid - Palmitic acid	0.6141	1	0.625472
Stearic acid - Oleic acid	0.6411	1	0.6411
Stearic acid - Cyclopentane	0.4101	1	0.469906
Stearic acid - n-Octylamide	0.5147	1	0.544394
Stearic acid - Capsaicin	0.4306	1	0.483326
Stearic acid - Dihydrocapsaicin	0.3595	1	0.429837
Stearic acid - Nordhydrocapsaicin	0.4547	1	0.50017
Stearic acid - Nonivamide	0.2001	1	0.255942
Stearic acid - Vitamin E	0.1332	1	0.175476
Stearic acid - Antioxidant activity	0.5368	1	0.557057
Oleic acid - Palmitic acid	0	0	0
Oleic acid - Stearic acid	0.6411	1	0.6411
Oleic acid - Cyclopentane	0.0009866	0.108526	0.00169572
Oleic acid - n-Octylamide	5.1e-09	5.61e-07	1.65e-08
Oleic acid - Capsaicin	0	0	0
Oleic acid - Dihydrocapsaicin	0	0	0
Oleic acid - Nordhydrocapsaicin	6.324e-06	0.00069564	1.44925e-05
Oleic acid - Nonivamide	0.4017	1	0.469906
Oleic acid - Vitamin E	2.066e-06	0.00022726	5.6375e-06
Oleic acid - Antioxidant activity	0	0	0
Cyclopentane - Palmitic acid	3.02e-06	0.0003322	7.22174e-06
Cyclopentane - Stearic acid	0.4101	1	0.469906
Cyclopentane - Oleic acid	0.0009866	0.108526	0.00169572
Cyclopentane - n-Octylamide	0	0	0
Cyclopentane - Capsaicin	5.095e-05	0.0056045	0.000103787
Cyclopentane - Dihydrocapsaicin	5.054e-05	0.0055594	0.000103787
Cyclopentane - Nordhydrocapsaicin	0.4802	1	0.517863
Cyclopentane - Nonivamide	0.3449	1	0.421544
Cyclopentane - Vitamin E	0.0005165	0.056815	0.000916371
Cyclopentane - Antioxidant activity	1.809e-06	0.00019899	5.23658e-06
n-Octylamide - Palmitic acid	2.255e-06	0.00024805	5.6375e-06
n-Octylamide - Stearic acid	0.5147	1	0.544394
n-Octylamide - Oleic acid	5.1e-09	5.61e-07	1.65e-08
n-Octylamide - Cyclopentane	0	0	0
n-Octylamide - Capsaicin	0	0	0
n-Octylamide - Dihydrocapsaicin	2.165e-06	0.00023815	5.6375e-06
n-Octylamide - Nordhydrocapsaicin	0.3245	1	0.405625
n-Octylamide - Nonivamide	0.134	1	0.175476
n-Octylamide - Vitamin E	0.002268	0.24948	0.003564
n-Octylamide - Antioxidant activity	9.288e-06	0.00102168	2.04336e-05
Capsaicin - Palmitic acid	0	0	0
Capsaicin - Stearic acid	0.4306	1	0.483326
Capsaicin - Oleic acid	0	0	0
Capsaicin - Cyclopentane	5.095e-05	0.0056045	0.000103787
Capsaicin - n-Octylamide	0	0	0
Capsaicin - Dihydrocapsaicin	0	0	0
Capsaicin - Nordhydrocapsaicin	0.003322	0.36542	0.00507528
Capsaicin - Nonivamide	0.02447	1	0.0336463
Capsaicin - Vitamin E	0	0	0
Capsaicin - Antioxidant activity	0	0	0
Dihydrocapsaicin - Palmitic acid	0	0	0
Dihydrocapsaicin - Stearic acid	0.3595	1	0.429837
Dihydrocapsaicin - Oleic acid	0	0	0
Dihydrocapsaicin - Cyclopentane	5.054e-05	0.0055594	0.000103787
Dihydrocapsaicin - n-Octylamide	2.165e-06	0.00023815	5.6375e-06
Dihydrocapsaicin - Capsaicin	0	0	0
Dihydrocapsaicin - Nordhydrocapsaicin	2.531e-07	2.7841e-05	7.73361e-07
Dihydrocapsaicin - Nonivamide	0.004893	0.53823	0.00708197
Dihydrocapsaicin - Vitamin E	0	0	0
Dihydrocapsaicin - Antioxidant activity	0	0	0
Nordhydrocapsaicin - Palmitic acid	0.0002833	0.031163	0.000537293
Nordhydrocapsaicin - Stearic acid	0.4547	1	0.50017
Nordhydrocapsaicin - Oleic acid	6.324e-06	0.00069564	1.44925e-05
Nordhydrocapsaicin - Cyclopentane	0.4802	1	0.517863
Nordhydrocapsaicin - n-Octylamide	0.3245	1	0.405625
Nordhydrocapsaicin - Capsaicin	0.003322	0.36542	0.00507528
Nordhydrocapsaicin - Dihydrocapsaicin	2.531e-07	2.7841e-05	7.73361e-07
Nordhydrocapsaicin - Nonivamide	0.01875	1	0.0264423
Nordhydrocapsaicin - Vitamin E	0.001018	0.11198	0.00169667
Nordhydrocapsaicin - Antioxidant activity	8.151e-05	0.0089661	0.000160109
Nonivamide - Palmitic acid	0.0003239	0.035629	0.000593817
Nonivamide - Stearic acid	0.2001	1	0.255942
Nonivamide - Oleic acid	0.4017	1	0.469906
Nonivamide - Cyclopentane	0.3449	1	0.421544
Nonivamide - n-Octylamide	0.134	1	0.175476
Nonivamide - Capsaicin	0.02447	1	0.0336463
Nonivamide - Dihydrocapsaicin	0.004893	0.53823	0.00708197
Nonivamide - Nordhydrocapsaicin	0.01875	1	0.0264423
Nonivamide - Vitamin E	0.004356	0.47916	0.00647513
Nonivamide - Antioxidant activity	0.001195	0.13145	0.00193309
Vitamin E - Palmitic acid	0	0	0
Vitamin E - Stearic acid	0.1332	1	0.175476
Vitamin E - Oleic acid	2.066e-06	0.00022726	5.6375e-06
Vitamin E - Cyclopentane	0.0005165	0.056815	0.000916371
Vitamin E - n-Octylamide	0.002268	0.24948	0.003564
Vitamin E - Capsaicin	0	0	0
Vitamin E - Dihydrocapsaicin	0	0	0
Vitamin E - Nordhydrocapsaicin	0.001018	0.11198	0.00169667
Vitamin E - Nonivamide	0.004356	0.47916	0.00647513
Vitamin E - Antioxidant activity	0	0	0
Antioxidant activity - Palmitic acid	0	0	0
Antioxidant activity - Stearic acid	0.5368	1	0.557057
Antioxidant activity - Oleic acid	0	0	0
Antioxidant activity - Cyclopentane	1.809e-06	0.00019899	5.23658e-06
Antioxidant activity - n-Octylamide	9.288e-06	0.00102168	2.04336e-05
Antioxidant activity - Capsaicin	0	0	0
Antioxidant activity - Dihydrocapsaicin	0	0	0
Antioxidant activity - Nordhydrocapsaicin	8.151e-05	0.0089661	0.000160109
Antioxidant activity - Nonivamide	0.001195	0.13145	0.00193309
Antioxidant activity - Vitamin E	0	0	0

## Sheet: Bonferroni correction
Pearson Correlation Coefficients (Bonferroni Correction- Significant or not at <0.05)
	Palmitic acid		Stearic acid		Oleic acid		Cyclopentane		n-Octylamide		Capsaicin		Dihydrocapsaicin		Nordhydrocapsaicin		Nonivamide		Vitamin E		Antioxidant activity
Palmitic acid
Stearic acid	-0.0449902
Oleic acid	0.642073	***	-0.0439256
Cyclopentane	0.409942	***	0.0746231		0.311252	*
n-Octylamide	0.44864	***	0.0652495		0.560512	***	0.601178	***
Capsaicin	0.781911	***	-0.0686433		0.703096	***	0.354099	**	0.604063	***
Dihydrocapsaicin	0.746463	***	-0.0797785		0.601074	***	0.354254	**	0.449342	***	0.741451	***
Nordhydrocapsaicin	0.327025	**	-0.0677381		0.420988	***	0.0656238		0.101638		0.260687		0.44162	***
Nonivamide	0.341102	**	0.122547		0.0875064		0.0930866		0.162882		0.212518		0.264122		0.224835
Vitamin E	0.715405	***	0.131375		0.426017	***	0.307331	*	0.297574		0.6473	***	0.577172	***	0.292717	*	0.268669
Antioxidant activity	0.796318	***	-0.0538286		0.698753	***	0.411986	***	0.421427	***	0.913397	***	0.832445	***	0.344981	**	0.30236	*	0.682957	***
n.sig = not significant
sig = sinificant
