# Supplementary material for: Comparative Analysis of Fruit Metabolites and Pungency Candidate Genes Expression between Bhut Jolokia and Other Capsicum Species
Source: PLoS One. 2016 Dec 9;11(12):e0167791. doi: 10.1371/journal.pone.0167791 (PMC5147997; doi:10.1371/journal.pone.0167791)
Supplement: S4 Table — (XLSX) [file pone.0167791.s007.xlsx]

## Sheet: Sheet1
S 4 Table.	Average area of different metabolites observed in Capsicum accessions belonging to Bhut jolokia (C. chinense) , C. frutescens and C. annuum
	Acc1	Acc2	Acc3	Acc4	Acc5	Acc6	Acc7	Acc8	Acc9	Acc10	Acc11	Acc12	Acc13	Acc14	Acc15	Acc16	Acc17	Acc18	Acc19	Acc20	Acc21	Acc22	Acc23	Acc24	Acc25	Acc26	Acc27	Acc28	Acc29	Acc30	Acc31	Acc32	Acc33	Acc34	Acc35	Acc36	Acc37	Acc38	Acc39	Acc40	Acc41	Acc42	Acc43	Acc44	Acc45	Acc46	Acc47	Acc48	Acc49
Metabolites
Carboxylic Acid ( Esters of carboxylic acids)
Propanoic acid	nd	829148	nd	nd	nd	nd	nd	nd	nd	nd	nd	nd	nd	nd	nd	nd	nd	3298174	nd	nd	nd	nd	nd	nd	nd	nd	nd	nd	nd	nd	nd	nd	nd	nd	nd	nd	nd	nd	nd	nd	nd	nd	nd	nd	nd	nd	nd	nd	nd
Butanoic acid	2839231	nd	nd	nd	nd	nd	1266359	nd	nd	nd	nd	nd	nd	nd	nd	nd	nd	nd	nd	1033043	2028331	nd	468304	nd	nd	nd	nd	nd	nd	nd	nd	nd	nd	nd	nd	nd	nd	nd	nd	nd	nd	nd	nd	nd	nd	nd	nd	nd	nd
Hexyl butanoate	nd	nd	nd	nd	nd	nd	nd	nd	nd	nd	nd	nd	nd	nd	nd	nd	nd	nd	nd	nd	nd	nd	nd	521313	nd	nd	nd	nd	1593350	nd	nd	nd	nd	nd	nd	nd	nd	nd	nd	nd	nd	nd	nd	nd	nd	1706002	347877	696784	4051822
Hexanoic acid	175609	nd	nd	nd	nd	nd	nd	nd	nd	nd	nd	nd	nd	nd	nd	nd	nd	nd	nd	nd	nd	nd	nd	nd	nd	nd	nd	nd	nd	nd	nd	nd	nd	nd	nd	nd	nd	nd	nd	nd	nd	nd	nd	nd	nd	nd	nd	nd	nd
Benzoic acid, 2-hydroxy-, 3-methylbutyl ester	nd	nd	nd	nd	nd	nd	nd	nd	nd	nd	nd	nd	nd	nd	nd	nd	nd	nd	nd	nd	nd	nd	nd	nd	nd	nd	nd	nd	nd	nd	nd	nd	nd	nd	nd	nd	nd	nd	nd	nd	nd	nd	nd	nd	nd	nd	nd	nd	nd
Benzoic acid, 2-hydroxy-, pentyl ester	nd	nd	nd	nd	nd	nd	nd	nd	nd	nd	nd	nd	nd	nd	nd	nd	nd	nd	nd	nd	nd	nd	nd	nd	nd	nd	nd	nd	nd	nd	nd	nd	nd	nd	nd	nd	nd	nd	nd	nd	nd	nd	nd	nd	nd	nd	nd	nd	nd
Octenoic acid	353666	5241091	nd	nd	nd	1164209	2008760	nd	nd	nd	1764257	397197	nd	nd	nd	nd	nd	1631176	1485889	nd	nd	nd	nd	61469	58558	nd	nd	nd	nd	nd	4139508	nd	nd	nd	nd	nd	nd	540403	nd	nd	nd	nd	nd	nd	nd	nd	nd	nd	nd
1,2-Benzenedicarboxylic acid, butyl 8-methylnonyl ester	nd	nd	nd	nd	nd	nd	nd	nd	nd	nd	nd	nd	nd	nd	nd	nd	nd	nd	nd	nd	nd	nd	nd	nd	nd	nd	nd	nd	nd	nd	nd	nd	nd	nd	nd	nd	nd	nd	nd	nd	nd	nd	nd	nd	nd	nd	nd	nd	nd
Fatty Acid and its ester
Decanoic acid	236364	2216599	nd	nd	nd	nd	nd	nd	nd	nd	nd	nd	nd	nd	nd	nd	nd	nd	nd	nd	nd	nd	nd	183819	nd	109311	nd	727192	nd	nd	285296	1113880	1102919	nd	nd	nd	4270362	nd	nd	nd	nd	nd	nd	nd	nd	nd	204324	nd	215484
Hexadecanoic acid (Palmitic acid)	18402305	25951408	14561749	22349838	18190212	20986894	27283768	25901066	4330899	19472301	18406217	16797670	12954972	14019640	9145390	9224372	15555487	17369774	27095282	23971352	7080765	22674240	22294062	18881154	25398639	6871367	9553862	670636	19604910	3512020	2846463	13264666	7366323	11349003	11263708	7861844	4202650	1004672	3954755	8946780	3860217	26248338	28250004	1558731	17416605	2516144	3929091	17767095	14046957
Erucic acid (Docosonoic acid)	nd	nd	nd	nd	nd	nd	nd	nd	nd	nd	nd	486427	nd	nd	nd	nd	nd	nd	1226322	nd	nd	nd	639007	nd	nd	nd	nd	nd	nd	nd	nd	nd	nd	nd	nd	nd	nd	nd	nd	nd	nd	nd	nd	nd	nd	nd	793775	nd	nd
9,12,15-Octadecatrienoic acid (Z,Z,Z)	nd	nd	nd	nd	nd	nd	5295747	nd	nd	nd	5378634	5213486	2667906	2517165	4708557	4600043	4507152	4412237	5420098	1685873	nd	nd	nd	nd	2501316	303895	nd	nd	3790332	2679585	6479014	1438685	6032725	2455067	nd	nd	3020645	540403	1402764	6226624	15072459	2628012	nd	1330765	1637267	345707	nd	335475	nd
Linoleic acid ethyl ester	nd	nd	nd	nd	nd	nd	nd	nd	nd	nd	nd	nd	nd	nd	nd	nd	3076837	nd	nd	nd	nd	nd	nd	nd	nd	nd	nd	nd	nd	nd	nd	nd	nd	nd	nd	nd	nd	nd	nd	nd	nd	nd	nd	nd	nd	nd	nd	nd	nd
N-Octylacetamide	3127254	8240737	1067422	4627550	1418877	8097985	7400470	1696804	2288629	5048724	9504844	5480536	2870566	1136414	1388701	1144628	1228222	11743635	10113449	1485014	2359066	3090402	10103172	8997531	4210354	4158859	213142	3670315	4393715	1930134	5823279	11848951	937183	2708748	234882	849396	4127027	3988447	1928866	1888262	3127771	2188522	5405742	612035	974416	663668	906872	2458707	1229813
9-Octadecenamide, (Z)	2477978	nd	nd	nd	nd	nd	nd	nd	802964	nd	1937904	nd	nd	nd	nd	nd	738361	nd	1202482	nd	nd	nd	nd	465773	nd	nd	nd	nd	nd	nd	nd	1241013	nd	nd	nd	nd	nd	nd	nd	nd	nd	nd	nd	nd	nd	nd	nd	nd	nd
Hydrocarbons
Cyclodecadiene	236364	nd	nd	nd	nd	nd	1544300	nd	nd	nd	nd	417579	nd	nd	nd	nd	nd	nd	nd	nd	nd	nd	nd	127636	nd	nd	nd	nd	nd	nd	92493	nd	nd	nd	nd	nd	nd	nd	nd	nd	nd	nd	nd	nd	nd	nd	nd	50750	74726
Cyclopropane	234974	2782210	nd	nd	nd	1296800	1203522	nd	nd	nd	nd	591607	nd	3845861	nd	nd	nd	nd	nd	nd	nd	nd	nd	613368	nd	nd	nd	nd	nd	nd	nd	nd	nd	nd	nd	nd	nd	nd	nd	nd	nd	nd	nd	nd	nd	nd	nd	nd	nd
Pentadecane	nd	nd	nd	nd	nd	nd	nd	nd	nd	nd	nd	nd	nd	nd	nd	nd	nd	nd	nd	nd	nd	nd	1891025	nd	nd	nd	nd	nd	nd	nd	42332	nd	nd	nd	nd	nd	nd	nd	nd	nd	nd	nd	nd	nd	nd	nd	nd	nd	nd
Heptadecane	228215	nd	nd	nd	nd	nd	nd	nd	nd	nd	nd	173783	nd	1571304	nd	nd	nd	nd	nd	nd	nd	nd	nd	nd	nd	nd	nd	nd	nd	nd	95827	nd	nd	nd	nd	nd	nd	nd	nd	nd	nd	nd	nd	nd	nd	nd	nd	nd	nd
Nonadecane	nd	nd	nd	nd	nd	nd	nd	nd	nd	nd	nd	nd	nd	nd	nd	nd	nd	nd	nd	nd	nd	nd	nd	nd	nd	nd	nd	nd	nd	nd	nd	nd	nd	nd	nd	nd	nd	nd	nd	nd	nd	nd	nd	nd	nd	nd	nd	nd	nd
Naphthalene	255891	nd	nd	nd	nd	nd	nd	nd	nd	nd	nd	nd	nd	943827	nd	nd	nd	nd	nd	nd	nd	nd	nd	43225	nd	nd	nd	nd	nd	nd	nd	nd	nd	nd	nd	nd	nd	nd	nd	nd	nd	nd	nd	nd	nd	nd	nd	nd	nd
1-Tridecene	nd	nd	nd	nd	nd	nd	nd	nd	nd	nd	nd	722197	nd	nd	nd	nd	nd	nd	nd	nd	nd	nd	1440516	nd	nd	nd	nd	nd	nd	nd	nd	nd	nd	nd	nd	nd	nd	nd	nd	nd	nd	nd	nd	nd	nd	56967	nd	nd	nd
13-Oxabicyclo tridecane	nd	nd	nd	nd	nd	nd	nd	nd	nd	nd	nd	nd	nd	nd	nd	nd	nd	nd	nd	nd	nd	nd	nd	nd	nd	nd	nd	nd	nd	nd	nd	nd	nd	nd	nd	nd	nd	nd	nd	nd	nd	nd	nd	nd	nd	nd	nd	nd	nd
1-Chlorohexadecane	nd	nd	nd	nd	nd	nd	nd	nd	nd	nd	nd	nd	nd	nd	nd	nd	nd	nd	nd	nd	nd	nd	nd	nd	nd	nd	nd	nd	nd	nd	nd	nd	nd	nd	nd	nd	nd	nd	nd	nd	nd	nd	nd	nd	nd	nd	nd	nd	nd
1-Chlorooctadecane	nd	nd	nd	nd	nd	nd	nd	nd	nd	nd	nd	251581	nd	nd	nd	nd	nd	nd	nd	nd	nd	nd	nd	nd	nd	nd	nd	nd	nd	nd	nd	nd	nd	nd	nd	nd	nd	nd	nd	nd	nd	nd	nd	nd	nd	nd	nd	nd	nd
Cyclopentane	5720458	10620403	11945645	8729378	8887506	3451040	4528799	10495352	8870893	5381585	10784539	13198580	6447194	4226054	8544116	9167819	12201036	8615019	19859444	9373640	7926337	19766509	107740691	16079392	9433118	4146758	1376486	1202556	9656654	2791030	11777933	1335914	4462687	4326554	54526	4120418	11658371	4842686	1602215	4905597	16777173	17387476	10967865	397296	3055594	3837481	5186854	248141	6122067
2-Norpinene 2 6-dimethyl-6-(4-methyl-3-pentenyl)	nd	nd	nd	nd	nd	nd	nd	nd	nd	nd	nd	nd	nd	nd	nd	nd	nd	nd	nd	nd	nd	nd	nd	nd	nd	nd	nd	nd	nd	nd	nd	nd	nd	nd	nd	nd	nd	nd	nd	nd	nd	nd	nd	nd	nd	nd	nd	nd	nd
Aldehyde
Palmitaldehyde	1929112	nd	nd	nd	nd	nd	nd	nd	nd	nd	nd	nd	nd	nd	nd	nd	nd	nd	2276936	nd	nd	nd	nd	nd	nd	nd	nd	nd	nd	nd	nd	nd	nd	nd	nd	nd	nd	nd	nd	nd	nd	nd	nd	nd	nd	nd	nd	nd	nd
(6Z)-6-Pentadecen	nd	nd	nd	nd	nd	nd	nd	nd	nd	nd	1063202	nd	nd	nd	nd	nd	nd	nd	nd	nd	4235316	nd	nd	nd	nd	nd	nd	nd	nd	nd	nd	nd	nd	nd	nd	nd	nd	nd	nd	nd	nd	nd	nd	nd	nd	nd	nd	nd	nd
Tetradecanal	605186	nd	nd	nd	nd	nd	nd	nd	nd	nd	nd	514214	nd	nd	nd	nd	nd	nd	nd	nd	nd	nd	nd	807660	197165	152151	nd	118173	nd	nd	1358841	nd	nd	nd	nd	nd	nd	nd	nd	nd	nd	nd	nd	nd	nd	138915	147202	nd	nd
Tetradecanoic acid	615631	1180938	nd	nd	nd	1509852	1212628	nd	nd	nd	nd	777229	nd	nd	nd	943433	nd	nd	2340578	nd	nd	nd	nd	nd	nd	nd	nd	nd	nd	nd	nd	nd	nd	nd	nd	nd	nd	nd	nd	nd	nd	nd	nd	nd	nd	nd	nd	nd	nd
Pentadecanoic acid	4383588	5886581	nd	nd	nd	4803762	3171705	1771452	nd	1307925	999187	1828786	1400449	nd	1640800	5078413	2460042	3355671	10592131	nd	nd	2508681	nd	7641008	1330549	101842	nd	nd	1074382	nd	1945357	1335680	1499981	1281743	nd	910529	3236887	1107704	0	1846381	3274791	2412112	961473	699064	722125	nd	1596519	nd	1582248
Heptadecanoic acid (margaric acid)	nd	nd	nd	nd	nd	nd	nd	nd	nd	1001818	nd	nd	nd	nd	nd	nd	nd	nd	nd	nd	nd	1990673	nd	1374702	nd	nd	nd	nd	nd	nd	nd	nd	nd	nd	nd	nd	nd	nd	nd	nd	nd	nd	nd	nd	nd	nd	nd	nd	nd
9-Hexadecenoic acid	2902148	1225600	nd	nd	nd	nd	2544638	nd	nd	nd	8723937	nd	nd	nd	nd	nd	nd	5854191	nd	4425148	nd	1898261	nd	2809703	nd	nd	nd	nd	nd	1395515	nd	6632333	4462687	4326554	nd	4120418	nd	4842686	1602215	4905597	nd	nd	nd	nd	3055594	3837481	1553138	312369	nd
Eicosanoic acid	nd	nd	nd	nd	nd	2152749	2626305	nd	nd	nd	nd	nd	nd	nd	nd	nd	nd	nd	nd	nd	nd	nd	nd	66830	nd	nd	nd	nd	nd	nd	250660	nd	nd	nd	nd	nd	nd	nd	nd	nd	nd	nd	nd	nd	nd	nd	nd	nd	nd
Octadecanoic acid (Stearic acid)	167682	1655272	7669035	809266	1356147	13513414	3334718	1933303	1245088	3547743	2169055	2915917	756285	943827	1779789	773743	4975618	1510654	3542195	1670344	1117555	3273106	nd	460520	424934	814979	nd	165928	3790332	5359170	101289	1335680	1102919	1388275	124665	nd	285612	364702	579357	1676389	530409	208334	2517730	977502	797541	185853	420170	386225	202784
9-Octadecenoic acid (Z) (Oleic acid)	392599	3560225	560225	3833005	3778570	12483607	9689453	6958947	1101120	4342342	5378634	7628307	2667906	1795248	1390907	1795317	6161050	2293727	11993440	2081436	7754479	12282428	nd	1003307	993297	1283217	nd	82964	3617158	5761774	6989684	4573974	6032725	3127857	2439324	1642413	1831954	4389649	1223732	3533783	5168694	1927234	4403891	1111231	1931431	345707	246137	nd	727999
Hexadecatrienal	3367721	2781066	nd	nd	nd	nd	nd	nd	nd	nd	nd	nd	nd	nd	nd	nd	nd	nd	nd	nd	nd	nd	nd	nd	nd	nd	nd	nd	nd	1784759	133714	nd	nd	nd	nd	nd	nd	nd	nd	nd	nd	nd	nd	nd	nd	nd	nd	nd	nd
9-Octadecenal	nd	nd	nd	nd	nd	nd	nd	nd	nd	nd	nd	nd	nd	nd	nd	nd	nd	nd	nd	nd	nd	nd	nd	nd	nd	nd	nd	nd	nd	nd	nd	1241013	nd	nd	nd	nd	nd	nd	nd	nd	nd	nd	nd	nd	nd	nd	148135	nd	242869
Terpenoids
2,7-Octadiene	353666	nd	nd	nd	nd	nd	nd	nd	nd	nd	nd	nd	nd	nd	nd	nd	nd	nd	nd	nd	nd	nd	nd	nd	nd	nd	nd	nd	nd	nd	nd	nd	nd	nd	nd	nd	nd	nd	nd	nd	nd	nd	nd	nd	nd	nd	nd	nd	nd
Geranyl linalool isomer B	nd	2658872	nd	936286	nd	2144091	1852015	nd	nd	1673738	4532471	2356198	nd	nd	nd	nd	1210687	3409285	1947044	nd	nd	nd	nd	44741	1014882	1697188	nd	nd	nd	2116505	8455366	1137799	nd	nd	nd	nd	2913079	2351585	nd	nd	1884711	1323365	2093145	1761076	2141145	333863	1492279	267195	1067293
Heneicosane	364626	nd	nd	nd	nd	nd	nd	nd	nd	nd	nd	nd	nd	nd	nd	nd	nd	nd	nd	nd	nd	nd	nd	nd	nd	nd	nd	nd	nd	nd	nd	nd	nd	nd	nd	nd	nd	nd	nd	nd	nd	nd	nd	nd	nd	nd	nd	nd	nd
Tetracontane	297355	nd	nd	nd	nd	nd	nd	nd	nd	nd	nd	nd	nd	nd	nd	nd	nd	nd	nd	nd	nd	nd	nd	nd	nd	nd	nd	nd	nd	nd	107419	nd	nd	nd	nd	nd	nd	nd	nd	nd	nd	nd	nd	nd	nd	nd	nd	nd	nd
4,11,11-trimethyl-8-methylene-bicyclo[7.2.0]undec-4-ene (Caryophyllene)	nd	nd	nd	nd	nd	nd	nd	nd	nd	nd	nd	nd	nd	nd	nd	nd	nd	nd	nd	nd	nd	1335565	nd	nd	nd	187130	nd	nd	nd	nd	nd	nd	nd	nd	nd	nd	nd	nd	nd	nd	nd	nd	nd	nd	nd	38161	41233	nd	64786
Cycloartenol	nd	nd	nd	nd	nd	nd	nd	nd	nd	nd	nd	nd	nd	2065560	nd	nd	nd	nd	nd	nd	nd	nd	nd	nd	nd	nd	nd	nd	nd	nd	nd	nd	nd	nd	nd	nd	nd	nd	nd	nd	nd	nd	nd	nd	nd	nd	nd	nd	nd
Alkaloids
Capsaicin	2361707324	3710169379	1827233189	3505106597	2106327692	4074205234	4105417225	4452598606	2116481993	2994270343	4040953019	3260612667	2037315171	2619784713	2632211247	2786190403	2702261151	3572732578	3777483239	5607754396	2375197147	5674652096	4436888571	4191320948	5495721034	3284902879	1349068607	3274121217	4059165216	2926525757	4743910523	3915960440	3410404214	4723102529	2185424080	2253401715	3802717406	2507659797	1427097545	3722966295	3742005609	3600407210	4731159384	1863092646	4982786294	2763523527	3124349437	4729364674	4292064932
Dihydrocapsaicin	2082716075	2465507390	1576642629	2016481034	1586658875	2079837071	2114295140	2686819218	1650871813	2113775019	2498053882	1972846585	1826516947	2026111089	1832848129	2001913722	2053066401	2575903243	2928935919	8.69124e+08	1722930788	6.08803e+08	2824261405	2176627838	4.84819e+08	6.60954e+08	645407446	9.19952e+08	2427339291	1756221184	5.09199e+08	2467847938	3.33831e+08	5.19342e+08	1441174304	1307849921	1359705935	2136488348	1543266413	1878159841	2026524586	2960013197	1501228868	2496865533	1819256046	1753762308	1590001958	1478285125	1771924962
Nordihydrocapsaicin	1.97988e+08	8.61451e+07	63755611	3.16282e+07	1067153	4.11998e+07	3.73503e+07	3.9015e+07	2288629	9.39481e+07	7.8134e+07	6.98108e+07	8.57289e+07	1.133e+08	1.45656e+07	4.49661e+08	3.72047e+08	8.50007e+07	1.27241e+08	8976105	1.55956e+08	2.18484e+07	nd	4630893	3135274	257902	nd	840198	6.47129e+07	7.00189e+07	12749277	2.10161e+07	1.8311e+07	1.47737e+07	3250148	1211798	3.44372e+07	2.15363e+07	1.91642e+08	3.24605e+07	8.53128e+06	9.51029e+08	1.32131e+07	2.84029e+07	1.86232e+07	6.51405e+07	7.13267e+07	1.03393e+08	1.00836e+08
Nonivamide	1.69793e+08	2.21605e+07	405546	1.58141e+07	1.571e+07	2.3513e+07	3.43332e+07	nd	nd	8.49694e+08	5.61816e+07	7.94865e+07	nd	8.94744e+06	nd	2.19628e+08	2.62389e+08	4.09917e+07	1.77908e+07	nd	nd	1.77908e+07	1.14548e+07	5.32924e+07	5.4621e+07	3.80641e+06	nd	6.13524e+07	2.0912e+07	4.21362e+07	6.74179e+07	2.78827e+07	nd	1.12363e+07	314493	871481	1.44616e+07	1.53979e+07	2.41373e+08	2.74666e+07	1.3005e+07	4.52574e+07	1.81758e+07	1.86232e+07	1.95595e+07	6.94779e+06	1.10087e+07	4.45786e+07	1.82174e+07
Alcohol
1-Heptadecanol	339036	nd	nd	nd	nd	nd	nd	nd	nd	nd	nd	nd	nd	nd	nd	nd	nd	nd	nd	nd	nd	nd	nd	nd	nd	nd	nd	nd	nd	nd	135805	nd	nd	nd	nd	nd	nd	nd	nd	nd	nd	nd	nd	nd	nd	nd	167355	74876	98625
9,12-Octadecadienoic acid (Z,Z)	392599	3560225	nd	809266	518046	8058379	4393706	4622326	nd	1502432	2160335	2456821	706045	1339743	nd	nd	3673103	2211227	2793980	934518	nd	488093	nd	nd	1428473	1283217	nd	nd	nd	2880887	2360769	2165114	nd	1388275	2112324	2165768	2074725	2417664	1755941	nd	nd	976080	2517730	981100	797541	nd	nd	nd	nd
2,6,10-Dodecatrien (Farnesol)	702294	nd	nd	nd	nd	nd	nd	nd	nd	nd	nd	nd	nd	nd	nd	nd	nd	nd	nd	nd	nd	nd	1620052	nd	55531	126429	106571	84380	nd	nd	nd	nd	nd	nd	nd	nd	nd	nd	nd	nd	nd	nd	nd	nd	nd	nd	nd	nd	nd
Hexanol	nd	nd	nd	nd	nd	nd	nd	nd	nd	nd	nd	nd	nd	nd	nd	nd	nd	nd	nd	nd	nd	nd	nd	nd	nd	nd	nd	nd	nd	nd	nd	nd	nd	nd	nd	nd	nd	nd	nd	nd	nd	nd	nd	nd	nd	nd	nd	nd	103219
Isopropanol	nd	nd	nd	nd	nd	nd	nd	nd	nd	nd	nd	nd	nd	nd	nd	nd	nd	nd	nd	nd	nd	nd	nd	nd	nd	nd	nd	nd	nd	nd	nd	nd	nd	nd	nd	nd	nd	nd	nd	nd	nd	nd	nd	nd	nd	nd	nd	nd	nd
Hexadecanol (palmityl alcohol)	nd	nd	nd	nd	nd	nd	nd	nd	nd	nd	nd	255424	nd	nd	nd	nd	nd	nd	nd	nd	nd	nd	nd	nd	nd	nd	nd	nd	nd	nd	nd	nd	nd	nd	nd	nd	nd	nd	nd	nd	nd	nd	nd	nd	nd	nd	nd	nd	nd
Vitamins
Vitamin E (Tocopherol)	937043	1787329	739110	1977250	834392	1801104	2192858	1705152	697683	1610933	1594472	1901799	506045	1956131	783323	860365	1661223	1700451	1545610	1953676	625434	921786	2075405	898527	2104327	444223	100288	1592003	1949611	265929	2047352	1395471	217823	1036255	1286135	284161	857642	135871	108228	1035640	416809	2239721	1913080	81420	1866522	974019	822429	2020385	1154250
Other
1,4-Methanoazulene (longifolen)	nd	nd	nd	nd	nd	nd	nd	nd	nd	nd	nd	nd	nd	4277561	nd	nd	nd	nd	nd	nd	nd	nd	nd	nd	nd	nd	nd	nd	nd	nd	nd	nd	nd	nd	nd	nd	nd	nd	nd	nd	nd	nd	nd	nd	nd	nd	nd	nd	nd
trans-11-Tetradecenyl acetate	nd	nd	nd	nd	nd	nd	nd	nd	nd	nd	nd	869443	nd	nd	nd	nd	nd	nd	1972244	nd	nd	1304197	nd	nd	nd	nd	nd	nd	nd	nd	nd	nd	nd	nd	nd	nd	nd	nd	nd	nd	nd	nd	nd	nd	nd	nd	nd	nd	242869
2-Acetoxy-1,1,10-trimethyl-6,9-epidioxydecalin	671357	nd	nd	nd	nd	nd	nd	nd	nd	nd	nd	nd	nd	nd	nd	nd	nd	nd	nd	nd	nd	nd	nd	nd	nd	nd	nd	nd	nd	nd	nd	nd	nd	nd	nd	nd	nd	nd	nd	nd	nd	nd	nd	nd	nd	nd	nd	nd	nd
Guanidine	nd	nd	nd	nd	nd	nd	nd	nd	nd	nd	nd	nd	nd	nd	nd	1921979	nd	nd	nd	nd	nd	nd	nd	nd	nd	nd	nd	nd	nd	nd	nd	nd	nd	nd	nd	nd	nd	nd	nd	nd	nd	nd	nd	nd	nd	nd	nd	nd	nd
6,9-Cis-3,4-Epoxy-Nonadecadiene	nd	nd	nd	nd	3440692	nd	nd	6960177	4878277	nd	nd	nd	nd	nd	nd	nd	nd	nd	nd	nd	nd	4630488	nd	nd	nd	nd	nd	nd	nd	nd	266704	nd	nd	nd	nd	nd	nd	nd	nd	nd	nd	nd	nd	nd	nd	nd	nd	nd	nd
2H-Pyran	nd	nd	nd	nd	nd	nd	nd	nd	nd	nd	nd	nd	nd	nd	nd	nd	nd	nd	nd	nd	nd	nd	nd	nd	nd	nd	nd	nd	nd	nd	nd	nd	nd	nd	nd	nd	nd	nd	nd	nd	nd	nd	nd	nd	nd	nd	nd	nd	nd
1,6,10-Dodecatrien-3-ol	nd	nd	nd	nd	nd	nd	nd	nd	nd	nd	2457675	nd	nd	nd	nd	nd	nd	nd	nd	nd	nd	nd	nd	nd	nd	nd	nd	nd	nd	nd	nd	nd	nd	nd	nd	nd	nd	nd	nd	nd	nd	nd	nd	nd	nd	nd	nd	nd	nd
Nonane	nd	nd	nd	nd	nd	nd	nd	nd	nd	nd	nd	nd	nd	nd	861912	753998	727458	nd	nd	nd	nd	nd	nd	71112	nd	126430	nd	nd	nd	nd	nd	nd	nd	nd	nd	nd	nd	nd	nd	nd	nd	nd	nd	nd	nd	nd	131920	43149	nd
2H-3,9A-methano-1-benzoxepin	nd	nd	nd	nd	nd	nd	nd	nd	nd	nd	nd	nd	nd	nd	nd	nd	nd	nd	nd	nd	nd	nd	nd	nd	nd	nd	nd	nd	nd	nd	nd	nd	nd	nd	nd	nd	nd	nd	nd	nd	nd	nd	nd	nd	nd	nd	nd	nd	nd
Total Metabolites	32	20	10	12	12	17	21	12	11	14	19	25	12	17	12	15	17	17	20	13	11	17	12	24	17	19	7	13	13	15	25	18	13	14	11	12	15	16	13	13	13	14	13	14	15	17	21	16	20
[truncated: 87 more columns]
